# Supplementary material for: Genome-Wide Identification, Characterization and Expression Analysis of Plant Nuclear Factor (NF-Y) Gene Family Transcription Factors in Saccharum spp
Source: Genes (Basel). 2023 May 25;14(6):1147. doi: 10.3390/genes14061147 (PMC10298139; doi:10.3390/genes14061147)
Supplement: Supplementary file 1 [file genes-14-01147-s001.zip › Supplementary Table S3.xlsx]

## Sheet: Table S3
Root Eri stress 10th day_vs_Root Eri Control 10th day
1A-1B-1C_vs_1G-1H-1I			logFC	Contig_ID	contig_length	BLAST											Protein names
TRINITY_DN23800_c0_g1_i9			0.24154	TRINITY_DN23800_c0_g1_i9	1289	Zea mays subsp. mays clone pUT3111 CA5P10 CCAAT-HAP5 type transcription factor mRNA, partial cds											CBFD_NFYB_HMF domain-containing protein
TRINITY_DN991_c0_g1_i6			-0.166678	TRINITY_DN991_c0_g1_i6	1393	Zea mays CCAAT-HAP5-transcription factor 59 (LOC541965), mRNA											CBFD_NFYB_HMF domain-containing protein
TRINITY_DN991_c0_g1_i5			-0.357543	TRINITY_DN991_c0_g1_i5	2708	Sorghum bicolor 60S ribosomal protein L21-2 (LOC8080587), mRNA											CBFD_NFYB_HMF domain-containing protein
TRINITY_DN23800_c0_g1_i1			-0.0622374	TRINITY_DN23800_c0_g1_i1	2365	PREDICTED: Sorghum bicolor dr1-associated corepressor homolog (LOC8077043), mRNA OR Zea mays subsp. mays clone pUT3111 CA5P10 CCAAT-HAP5 type transcription factor mRNA, partial cds											CBFD_NFYB_HMF domain-containing protein
TRINITY_DN23800_c0_g1_i4			-0.195788	TRINITY_DN23800_c0_g1_i4	1653	Zea mays subsp. mays clone pUT3111 CA5P10 CCAAT-HAP5 type transcription factor mRNA, partial cds											CBFD_NFYB_HMF domain-containing protein
TRINITY_DN8864_c0_g1_i3			-0.32726	TRINITY_DN8864_c0_g1_i3	1805	NF-YC4 (LOC8061586)											NF-YC2
TRINITY_DN9582_c0_g1_i7			0.155613	TRINITY_DN9582_c0_g1_i7	1147	NF- YB3 (LOC8057758)											NF-YB8
TRINITY_DN8377_c0_g1_i7			0.0282534	TRINITY_DN8377_c0_g1_i7	1567	NF- YC4 (LOC8061586)											NF-YC2
TRINITY_DN8377_c0_g1_i6			1.45044	TRINITY_DN8377_c0_g1_i6	1110	NF- YC4 (LOC8071112)											NF-YC2
TRINITY_DN8377_c0_g1_i10			-0.192842	TRINITY_DN8377_c0_g1_i10	1535	NF- YC4 (LOC8071112)											NF-YC2
TRINITY_DN1735_c0_g2_i3			0.151766	TRINITY_DN1735_c0_g2_i3	1985	NF-YA3 (LOC8079173)											NF-YA14 (NF-YA3)
TRINITY_DN1735_c0_g2_i1			0.934564	TRINITY_DN1735_c0_g2_i1	2987	NF-YA3 (LOC100280919)											NF-YA14 (NF-YA3)
Root Co stress 10th day_vs_Root Co Control 10th day
1D-1E-1F_vs_1J-1K-1L
ContigID			logFC	Contig_ID	contig_length	BLAST											Protein names
TRINITY_DN23800_c0_g1_i1			0.717408	TRINITY_DN23800_c0_g1_i1	2365	PREDICTED: Sorghum bicolor dr1-associated corepressor homolog (LOC8077043), mRNA											CBFD_NFYB_HMF domain-containing protein
TRINITY_DN23800_c0_g1_i4			1.20139	TRINITY_DN23800_c0_g1_i4	1653	Zea mays subsp. mays clone pUT3111 CA5P10 CCAAT-HAP5 type transcription factor mRNA, partial cds											CBFD_NFYB_HMF domain-containing protein
TRINITY_DN23800_c0_g1_i9			1.07199	TRINITY_DN23800_c0_g1_i9	1289	Zea mays subsp. mays clone pUT3111 CA5P10 CCAAT-HAP5 type transcription factor mRNA, partial cds											CBFD_NFYB_HMF domain-containing protein
TRINITY_DN991_c0_g1_i6			0.376501	TRINITY_DN991_c0_g1_i6	1393	PREDICTED: Sorghum bicolor dr1-associated corepressor (LOC8057006), mRNA											CBFD_NFYB_HMF domain-containing protein
TRINITY_DN991_c0_g1_i5			0.414434	TRINITY_DN991_c0_g1_i5	2708	PREDICTED: Sorghum bicolor dr1-associated corepressor (LOC8057006), mRNA											CBFD_NFYB_HMF domain-containing protein
TRINITY_DN8864_c0_g1_i3			0.419362	TRINITY_DN8864_c0_g1_i3	1805	NF-YC4 (LOC8061586)											NF-YC2
TRINITY_DN36017_c0_g1_i2			-1.78094	TRINITY_DN36017_c0_g1_i2	3291	Zea mays clone 239433 nuclear transcription factor Y subunit A-3 mRNA, complete cds											NFY
TRINITY_DN8377_c0_g1_i7			0.534611	TRINITY_DN8377_c0_g1_i7	1567	NF-YC4 (LOC8071112)											NF-YC2
TRINITY_DN8377_c0_g1_i6			0.691584	TRINITY_DN8377_c0_g1_i6	1110	NF-YC4 (LOC8071112)											NF-YC2
TRINITY_DN9582_c0_g1_i7			-0.27366	TRINITY_DN9582_c0_g1_i7	1147	NF-YB3 (LOC8057758)											NF-YB8
TRINITY_DN8377_c0_g1_i10			0.846234	TRINITY_DN8377_c0_g1_i10	1535	NF-YC4 (LOC8071112)											NF-YC2
TRINITY_DN1735_c0_g2_i3			0.400483	TRINITY_DN1735_c0_g2_i3	1985	NF-YA3 (LOC8079173)											NF-YA14 (NF-YA3)
TRINITY_DN1735_c0_g2_i1			0.0486421	TRINITY_DN1735_c0_g2_i1	2987	NF-YA3 (LOC100280919)											NF-YA14 (NF-YA3)
Leaf Eri stress 10th day_vs_Leaf Eri control 10th day
P-Q-R_vs_M-N-O
ContigID			logFC	Contig_ID	contig_length	BLAST											Protein names
TRINITY_DN23800_c0_g1_i4			0.55156	TRINITY_DN23800_c0_g1_i4	1653	Zea mays subsp. mays clone pUT3111 CA5P10 CCAAT-HAP5 type transcription factor mRNA, partial cds											CBFD_NFYB_HMF domain-containing protein
TRINITY_DN23800_c0_g1_i1			0.401919	TRINITY_DN23800_c0_g1_i1	2365	Zea mays subsp. mays clone pUT3111 CA5P10 CCAAT-HAP5 type transcription factor mRNA, partial cds											CBFD_NFYB_HMF domain-containing protein
TRINITY_DN23800_c0_g1_i9			0.390204	TRINITY_DN23800_c0_g1_i9	1289	PREDICTED: Zea mays dr1-associated corepressor (LOC100284240), transcript variant X1, mRNA											CBFD_NFYB_HMF domain-containing protein
TRINITY_DN991_c0_g1_i6			0.210537	TRINITY_DN991_c0_g1_i6	1393	PREDICTED: Zea mays CCAAT-HAP5-transcription factor 59 (LOC541965), transcript variant X2, mRNA											CBFD_NFYB_HMF domain-containing protein
TRINITY_DN991_c0_g1_i5			0.145194	TRINITY_DN991_c0_g1_i5	2708	PREDICTED: Sorghum bicolor chaperone protein dnaJ A6, chloroplastic (LOC8064340), transcript variant X1, mRNA											CBFD_NFYB_HMF domain-containing protein
TRINITY_DN8864_c0_g1_i3			0.581172	TRINITY_DN8864_c0_g1_i3	1805	PREDICTED: Sorghum bicolor dr1-associated corepressor (LOC8057006), mRNA											NF-YC2
TRINITY_DN8377_c0_g1_i6			-0.0312362	TRINITY_DN8377_c0_g1_i6	1110	NF-YC4 (LOC8071112)											NF-YC2
TRINITY_DN1735_c0_g2_i1			-0.300563	TRINITY_DN1735_c0_g2_i1	2987	NF-YA3 (LOC100280919)											NF-YA14 (NF-YA3)
TRINITY_DN9582_c0_g1_i7			-0.769039	TRINITY_DN9582_c0_g1_i7	1147	NF-YB3 (LOC8057758)											NF-YB8
TRINITY_DN8377_c0_g1_i10			0.149232	TRINITY_DN8377_c0_g1_i10	1535	NF-YC4 (LOC8071112)											NF-YC2
TRINITY_DN1735_c0_g2_i3			-0.148211	TRINITY_DN1735_c0_g2_i3	1985	NF-YA3 (LOC8079173)											NF-YA14 (NF-YA3)
TRINITY_DN8377_c0_g1_i7			-0.152166	TRINITY_DN8377_c0_g1_i7	1567	NF-YC4 (LOC8071112)											NF-YC2
Leaf CO Stress 10th day_vs_Leaf CO control 10th day
10CS1-10CS2-10CS3_vs_S-T-U
ContigID			logFC	Contig_ID	contig_length	BLAST													Protein names
TRINITY_DN36017_c0_g1_i2			-3.34127	TRINITY_DN36017_c0_g1_i2	3291	PREDICTED: Sorghum bicolor nuclear transcription factor Y subunit A-5 (LOC8081931), transcript variant X4, mRNA													NF-Y
TRINITY_DN23800_c0_g1_i1			0.832693	TRINITY_DN23800_c0_g1_i1	2365	PREDICTED: Sorghum bicolor dr1-associated corepressor homolog (LOC8077043), mRNA													CBFD_NFYB_HMF domain-containing protein
TRINITY_DN23800_c0_g1_i4			0.740402	TRINITY_DN23800_c0_g1_i4	1653	PREDICTED: Sorghum bicolor dr1-associated corepressor homolog (LOC8077043), mRNA													CBFD_NFYB_HMF domain-containing protein
TRINITY_DN23800_c0_g1_i9			0.734953	TRINITY_DN23800_c0_g1_i9	1289	PREDICTED: Zea mays dr1-associated corepressor (LOC100284240), transcript variant X1, mRNA													CBFD_NFYB_HMF domain-containing protein
TRINITY_DN991_c0_g1_i6			0.388168	TRINITY_DN991_c0_g1_i6	1393	PREDICTED: Sorghum bicolor dr1-associated corepressor (LOC8057006), mRNA													CBFD_NFYB_HMF domain-containing protein
TRINITY_DN991_c0_g1_i5			0.141333	TRINITY_DN991_c0_g1_i5	2708	PREDICTED: Sorghum bicolor dr1-associated corepressor (LOC8057006), mRNA													CBFD_NFYB_HMF domain-containing protein
TRINITY_DN9582_c0_g1_i7			0.191093	TRINITY_DN9582_c0_g1_i7	1147	NF-YB3 (LOC8057758)													NF-YB8
TRINITY_DN8864_c0_g1_i3			0.241452	TRINITY_DN8864_c0_g1_i3	1805	NF-YC4 (LOC8061586)													NF-YC2
TRINITY_DN8377_c0_g1_i10			0.16061	TRINITY_DN8377_c0_g1_i10	1535	NF-YC4 (LOC8071112)													NF-YC2
TRINITY_DN36017_c0_g1_i2			-3.34127	TRINITY_DN36017_c0_g1_i2	3291	NF-YA5 (LOC8081931)													NF-Y
TRINITY_DN1735_c0_g2_i3			1.32331	TRINITY_DN1735_c0_g2_i3	1985	NF-YA3 (LOC8079173)													NF-YA14 (NF-YA3)
TRINITY_DN1735_c0_g2_i1			1.01675	TRINITY_DN1735_c0_g2_i1	2987	NF-YA3 (LOC100280919)													NF-YA14 (NF-YA3)
TRINITY_DN8377_c0_g1_i7			-0.0597257	TRINITY_DN8377_c0_g1_i7	1567	NF-YC4 (LOC8071112)													NF-YC2
TRINITY_DN8377_c0_g1_i6			0.0971151	TRINITY_DN8377_c0_g1_i6	1110	NF-YC4 (LOC8071112)													NF-YC2
